# Supplementary material for: Developing an Echocardiography-Based, Automatic Deep Learning Framework for the Differentiation of Increased Left Ventricular Wall Thickness Etiologies
Source: J Imaging. 2023 Feb 18;9(2):48. doi: 10.3390/jimaging9020048 (PMC9964852; doi:10.3390/jimaging9020048)
Supplement: Supplementary file 1 [file jimaging-09-00048-s001.zip]

Archive with 1 entries (1 files):
- jimaging-2170776-supplementary.pdf
